# Supplementary material for: Effect of genetic ancestry on leukocyte global DNA methylation in cancer patients
Source: BMC Cancer. 2015 May 27;15:434. doi: 10.1186/s12885-015-1461-0 (PMC4445803; doi:10.1186/s12885-015-1461-0)
Supplement: Additional file 3: — Raw data of global DNA methylation, genetic ancestry and epidemiological variants evaluated in melanoma case–control study. [file 12885_2015_1461_MOESM3_ESM.xlsx]

## Sheet: Hoja1
Raw data of global DNA methylation, genetic ancestry and epidemiological variants evaluated in melanoma case-control study.
					Individual genetic ancestry
ID sample	Global methylation (%)	Disease Status	Age	Gender	African	Native American	European
1	2.75329	control	54	M	NA	NA	NA
2	2.9816	control	64	F	0.006	0.073	0.921
3	2.76026	control	75	F	NA	NA	NA
4	3.33759	control	68	F	0.007	0.120	0.873
5	3.32934	control	53	F	NA	NA	NA
6	3.16031	control	57	F	0.007	0.012	0.981
7	3.11656	control	77	M	0.007	0.002	0.991
8	2.83589	control	59	F	0.010	0.007	0.982
9	3.1292	control	63	F	0.002	0.165	0.833
10	2.53411	control	69	F	NA	NA	NA
11	2.45339	control	77	F	NA	NA	NA
12	2.54118	control	78	F	NA	NA	NA
13	2.86335	control	76	M	0.016	0.007	0.977
14	2.84106	control	79	F	0.005	0.007	0.988
15	3.09448	control	68	F	0.172	0.413	0.415
16	3.22409	control	81	M	0.003	0.005	0.992
17	2.96132	control	74	M	0.003	0.092	0.906
18	2.98479	control	66	F	0.016	0.005	0.978
19	1.97887	control	71	M	0.004	0.013	0.984
20	2.09568	control	78	M	0.037	0.065	0.898
21	2.65382	control	60	F	0.045	0.125	0.831
22	2.65932	control	46	F	0.013	0.085	0.903
23	2.48917	control	47	F	0.014	0.002	0.985
24	2.60583	control	56	F	0.003	0.012	0.985
25	3.04021	control	49	F	0.014	0.143	0.843
26	2.66786	control	59	F	0.001	0.002	0.997
27	2.99367	control	57	M	0.006	0.003	0.991
28	2.81168	control	61	M	0.009	0.007	0.985
29	2.71409	control	67	F	0.003	0.002	0.995
30	2.69301	control	72	F	0.059	0.035	0.906
31	2.60944	control	73	F	0.001	0.011	0.988
32	2.84615	control	56	F	0.011	0.157	0.832
33	2.92103	control	78	M	0.008	0.024	0.968
34	2.53215	control	79	F	0.008	0.003	0.989
35	2.65045	control	NA	M	0.014	0.020	0.966
36	2.76713	control	80	F	0.008	0.024	0.968
37	2.75018	control	82	F	0.005	0.004	0.991
38	2.92845	control	77	M	0.029	0.164	0.807
39	2.70064	control	76	M	0.003	0.007	0.989
40	2.87222	control	76	M	0.098	0.003	0.899
41	3.00277	control	57	M	0.003	0.006	0.991
42	2.77851	control	54	M	0.003	0.060	0.936
43	2.77175	control	61	F	0.002	0.027	0.971
44	2.88854	control	58	M	0.004	0.034	0.962
45	2.70489	control	31	F	NA	NA	NA
46	2.52889	control	39	F	0.007	0.003	0.990
47	1.45649	case	57	F	NA	NA	NA
48	2.26721	case	74	M	NA	NA	NA
49	2.8201	case	52	F	0.002	0.007	0.991
50	2.13178	case	71	F	0.003	0.271	0.726
51	2.30415	case	62	M	0.003	0.002	0.994
52	3.34278	case	46	F	NA	NA	NA
53	3.12429	case	68	M	NA	NA	NA
54	2.7898	case	43	M	NA	NA	NA
55	2.4691	case	47	F	0.002	0.011	0.987
56	2.66847	case	81	M	0.007	0.045	0.948
57	2.85675	case	61	F	0.018	0.002	0.980
58	2.94947	case	57	M	0.001	0.003	0.996
59	2.90544	case	42	F	NA	NA	NA
60	2.33834	case	61	F	0.002	0.009	0.989
61	2.70935	case	55	F	0.005	0.005	0.990
62	2.80454	case	73	F	0.002	0.090	0.909
63	2.29276	case	79	M	0.005	0.009	0.986
64	3.07498	case	58	M	0.019	0.014	0.967
65	2.28711	case	54	F	0.005	0.015	0.981
66	2.3623	case	46	F	NA	NA	NA
67	2.80335	case	58	F	0.003	0.002	0.995
68	2.29763	case	70	F	0.007	0.019	0.974
69	2.2719	case	71	F	0.017	0.024	0.958
70	2.71646	case	31	F	NA	NA	NA
71	2.95017	case	34	M	NA	NA	NA
72	1.99879	case	54	F	0.003	0.002	0.996
73	2.37163	case	24	M	NA	NA	NA
74	1.73583	case	33	F	NA	NA	NA
75	2.54021	case	72	M	0.002	0.002	0.996
76	2.47022	case	68	M	0.235	0.006	0.759
77	2.38788	case	82	M	0.010	0.019	0.971
78	2.70689	case	44	M	NA	NA	NA
79	2.4892	case	58	F	0.004	0.299	0.697
80	2.05295	case	61	M	0.010	0.048	0.942
81	2.26059	case	NA	M	0.040	0.005	0.955
82	2.39216	case	66	F	0.006	0.005	0.990
83	2.46452	case	77	M	0.005	0.005	0.990
84	2.81157	case	63	M	0.003	0.005	0.992
85	2.62305	case	44	F	NA	NA	NA
86	2.76039	case	72	F	0.034	0.002	0.964
87	2.7972	case	42	M	NA	NA	NA
88	2.90935	case	60	M	0.005	0.005	0.990
