# Supplementary material for: Effect of genetic ancestry on leukocyte global DNA methylation in cancer patients
Source: BMC Cancer. 2015 May 27;15:434. doi: 10.1186/s12885-015-1461-0 (PMC4445803; doi:10.1186/s12885-015-1461-0)
Supplement: Additional file 4: — Raw data of global DNA methylation and genetic ancestry of breast cancer case–control study. [file 12885_2015_1461_MOESM4_ESM.xlsx]

## Sheet: Hoja1
Raw data of global DNA methylation and genetic ancestry of breast cancer case-control study.
		Genetic ancestry
ID	Disease status	African	Native american	European	Global DNA methylation (%)
1	control	0.130	0.220	0.650	1288
2	control	0.207	0.179	0.614	3230
3	control	0.240	0.265	0.495	4766
4	control	0.139	0.076	0.785	3555
5	control	0.070	0.257	0.673	1612
6	control	0.276	0.115	0.609	2058
7	control	0.070	0.089	0.841	4901
8	control	0.129	0.040	0.831	2146
9	control	0.025	0.209	0.767	2474
10	control	0.102	0.094	0.805	2463
11	control	0.100	0.377	0.523	4774
12	control	0.014	0.062	0.924	2679
13	control	0.218	0.077	0.706	1966
14	control	0.172	0.292	0.537	3160
15	control	0.020	0.132	0.849	2186
16	control	0.032	0.019	0.949	3837
17	control	0.433	0.211	0.357	4844
18	control	0.029	0.018	0.954	2556
19	control	0.079	0.064	0.857	1666
20	control	0.067	0.016	0.917	1183
21	control	0.176	0.069	0.755	1931
22	control	0.067	0.041	0.892	2467
23	control	0.064	0.034	0.902	1178
24	control	0.091	0.232	0.677	4635
25	control	0.012	0.150	0.838	1879
26	control	0.174	0.302	0.524	2445
27	control	0.129	0.409	0.462	2612
28	control	0.033	0.426	0.540	3312
29	control	0.023	0.249	0.728	3044
30	control	0.018	0.037	0.945	2890
31	control	0.076	0.172	0.753	3670
32	control	0.065	0.073	0.863	2426
33	control	0.053	0.112	0.835	2212
34	control	0.115	0.135	0.749	2671
35	control	0.088	0.329	0.583	2880
36	control	0.055	0.172	0.773	1623
37	control	0.014	0.030	0.956	3655
38	control	0.013	0.074	0.913	4080
39	control	0.020	0.018	0.963	3843
40	control	0.042	0.033	0.925	3176
41	control	0.163	0.117	0.720	2732
42	control	0.027	0.264	0.709	2610
43	control	0.065	0.185	0.751	2343
44	control	0.012	0.066	0.921	2243
45	control	0.144	0.119	0.737	3051
46	control	0.046	0.104	0.850	2324
47	control	0.023	0.051	0.926	3963
48	control	0.063	0.024	0.913	2177
49	control	0.332	0.336	0.333	2298
50	control	0.066	0.082	0.852	2946
51	control	0.157	0.042	0.800	2952
52	control	0.011	0.249	0.740	2762
53	control	0.024	0.050	0.926	2767
54	control	0.082	0.038	0.880	2868
55	control	0.297	0.200	0.503	3157
56	control	0.010	0.159	0.831	2879
57	control	0.058	0.322	0.620	2899
58	control	0.100	0.237	0.663	2816
59	control	0.125	0.102	0.773	2576
60	control	0.119	0.040	0.841	2678
61	control	0.226	0.032	0.742	2873
62	control	0.169	0.287	0.544	2436
63	control	0.031	0.053	0.916	2181
64	control	0.033	0.114	0.853	3293
65	control	0.027	0.282	0.691	2225
66	control	0.058	0.173	0.770	3294
67	control	0.179	0.247	0.573	3072
68	control	0.329	0.332	0.339	2603
69	control	0.049	0.202	0.749	2734
70	control	0.013	0.056	0.931	2535
71	control	0.009	0.252	0.739	3145
72	control	0.042	0.092	0.866	2796
73	control	0.183	0.117	0.700	2084
74	control	0.060	0.140	0.800	2695
75	control	0.101	0.019	0.880	2387
76	control	0.024	0.143	0.832	2539
77	control	0.018	0.070	0.912	2815
78	control	0.098	0.060	0.842	2105
79	control	0.075	0.125	0.800	2285
80	control	0.204	0.014	0.782	1541
81	control	0.054	0.064	0.882	2534
82	control	0.122	0.018	0.860	2457
83	control	0.033	0.310	0.656	2147
84	control	0.014	0.056	0.930	3222
85	control	0.013	0.094	0.893	3222
86	control	0.402	0.066	0.532	2868
87	control	NA	NA	NA	2.6194
88	control	0.070	0.025	0.904	1751
89	control	0.048	0.034	0.918	3319
90	control	0.113	0.157	0.730	3142
91	case	0.099	0.030	0.871	2443
92	case	0.055	0.225	0.720	2475
93	case	0.023	0.015	0.963	2809
94	case	0.061	0.295	0.644	2799
95	case	0.190	0.096	0.714	2448
96	case	0.170	0.064	0.767	2979
97	case	0.066	0.087	0.847	2671
98	case	0.112	0.223	0.666	2370
99	case	0.029	0.153	0.818	2399
100	case	0.106	0.079	0.815	2131
101	case	0.054	0.285	0.660	1887
102	case	0.025	0.293	0.682	1732
103	case	0.215	0.058	0.727	1178
104	case	0.170	0.204	0.625	2243
105	case	0.160	0.303	0.537	1884
106	case	0.047	0.075	0.878	2907
107	case	0.036	0.154	0.810	1929
108	case	0.158	0.099	0.743	1445
109	case	0.022	0.051	0.927	2169
110	case	0.086	0.034	0.880	2515
111	case	0.135	0.267	0.597	2149
112	case	0.037	0.324	0.639	1766
113	case	0.124	0.038	0.838	1205
114	case	0.180	0.087	0.733	1139
115	case	0.041	0.032	0.927	1318
116	case	0.009	0.089	0.902	2037
117	case	0.023	0.189	0.788	1959
118	case	0.069	0.029	0.901	1721
119	case	0.126	0.045	0.829	2211
120	case	0.095	0.100	0.805	2867
121	case	0.087	0.028	0.885	2474
122	case	0.075	0.175	0.750	2749
123	case	0.350	0.051	0.599	2072
124	case	0.161	0.188	0.652	2248
125	case	0.139	0.055	0.805	2388
126	case	0.165	0.061	0.773	2079
127	case	0.198	0.031	0.771	1927
128	case	0.022	0.034	0.944	2332
129	case	0.207	0.304	0.489	2130
130	case	0.018	0.032	0.950	2959
131	case	0.244	0.245	0.511	2170
132	case	0.092	0.126	0.783	2904
133	case	0.161	0.119	0.720	1729
134	case	NA	NA	NA	2.3457
135	case	0.167	0.034	0.800	2341
136	case	0.011	0.035	0.954	2319
137	case	0.089	0.111	0.800	2893
138	case	0.068	0.038	0.894	2306
139	case	0.157	0.033	0.810	2545
140	case	0.116	0.058	0.825	1760
141	case	0.041	0.036	0.923	2329
142	case	0.117	0.130	0.753	2333
143	case	0.011	0.292	0.697	1958
144	case	0.134	0.133	0.733	2751
145	case	NA	NA	NA	2.452
146	case	0.332	0.334	0.334	1855
147	case	0.335	0.331	0.334	1341
148	case	0.146	0.041	0.812	2606
149	case	0.114	0.017	0.869	2712
150	case	0.017	0.056	0.927	2535
151	case	0.092	0.123	0.785	2664
152	case	0.051	0.436	0.514	2804
153	case	NA	NA	NA	2.381
154	case	0.053	0.083	0.864	2722
155	case	0.116	0.016	0.868	2412
156	case	0.045	0.107	0.848	2832
157	case	0.015	0.444	0.541	2810
158	case	0.077	0.073	0.850	2536
159	case	0.089	0.046	0.864	3272
160	case	0.042	0.166	0.792	3310
161	case	0.110	0.151	0.739	3141
162	case	0.033	0.147	0.820	2687
163	case	0.054	0.132	0.814	2745
164	case	0.037	0.027	0.936	2673
165	case	0.119	0.050	0.831	2726
166	case	0.018	0.021	0.961	2800
167	case	0.095	0.028	0.877	2351
168	case	0.076	0.323	0.602	2480
169	case	0.050	0.165	0.786	2689
170	case	0.102	0.064	0.834	1353
171	case	NA	NA	NA	1.6252
172	case	NA	NA	NA	2.684
